# Supplementary material for: Role of Running-Activated Neural Stem Cells in the Anatomical and Functional Recovery after Traumatic Brain Injury in p21 Knock-Out Mice
Source: Int J Mol Sci. 2023 Feb 2;24(3):2911. doi: 10.3390/ijms24032911 (PMC9918280; doi:10.3390/ijms24032911)
Supplement: Supplementary file 1 [file ijms-24-02911-s001.zip]

Archive with 1 entries (1 files):
- ijms-2117820-supplementary.pdf
